# Supplementary material for: Preparation and Synthetic Application of Naproxen-Containing Diaryliodonium Salts
Source: Molecules. 2021 May 28;26(11):3240. doi: 10.3390/molecules26113240 (PMC8198133; doi:10.3390/molecules26113240)
Supplement: Supplementary file 1 [file molecules-26-03240-s001.zip]

Archive with 1 entries (1 files):
- molecules-1185272-supplementary.pdf
